# Supplementary material for: Low GCNT2/I-Branching Glycan Expression Is Associated with Bladder Cancer Aggressiveness
Source: Biomedicines. 2025 Mar 10;13(3):682. doi: 10.3390/biomedicines13030682 (PMC11940493; doi:10.3390/biomedicines13030682)
Supplement: Supplementary file 1 [file biomedicines-13-00682-s001.zip]

Archive with 1 entries (1 files):
- biomedicines-3512292-supplementary.pdf
